# Supplementary material for: Variants of the Matrix Metalloproteinase-2 but not the Matrix Metalloproteinase-9 genes significantly influence functional outcome after stroke
Source: BMC Med Genet. 2010 Mar 11;11:40. doi: 10.1186/1471-2350-11-40 (PMC2851591; doi:10.1186/1471-2350-11-40)
Supplement: Additional file 1 — Table 4: Association analysis results for MMP-2 and MMP-9 SNPs and stroke outcome. Association analysis results for MMP-2 and MMP-9 SNPs and stroke outcome. [file 1471-2350-11-40-S1.XLS]

## Sheet: add_file1
	Table 4 – Association analysis results for MMP-2 and MMP-9 SNPs and stroke outcome.
gene	marker	position*	location*	MA	Whole sample								Ischemic Subset
					HWE P	missing genotypes (%)	MAF good recovery	MAF poor recovery	P†	P‡	P§		HWE P	missing genotypes (%)	MAF good recovery	MAF poor recovery	P†	P‡	P§
MMP-2	rs1116195	55508873	upstream	A	0.176841	0.005	0.379	0.403	0.927294	NS	NS		0.609518	0.005	0.37	0.401	0.844147	NS	NS
	rs11643630	55510459	upstream	T	0.207414	0.018	0.377	0.423	0.050014	NS	NS		0.157439	0.014	0.382	0.417	0.120011	NS	NS
	rs243866	55511537	upstream	A	0.081611	0.002	0.174	0.229	0.0142563	NS	NS		0.13322	0.002	0.17	0.237	0.0127952	NS	NS
	rs243865	55511806	upstream	T	0.081701	0.004	0.173	0.23	0.0162025	NS	NS		0.132875	0.005	0.169	0.238	0.0143487	NS	NS
	rs857403	55516708	intron 1-2	T	0.614373	0.004	0.242	0.193	0.0909278	NS	NS		0.670676	0.005	0.249	0.18	0.0349083	NS	NS
	rs1477017	55517162	intron 2-3	G	0.434986	0	0.304	0.344	0.0415232	NS	NS		0.664071	0	0.313	0.355	0.0305883	NS	NS
	rs17301608	55518610	intron 3-4	T	0.567399	0.004	0.324	0.361	0.0510421	NS	NS		0.832617	0.005	0.335	0.375	0.0412433	NS	NS
	rs1132896	55519535	exon 5	C	0.684469	0.005	0.288	0.314	0.0714066	NS	NS		1	0.007	0.294	0.323	0.0548421	NS	NS
	rs1053605	55519607	exon 5	T	0.215795	0	0.063	0.087	0.0227229	NS	NS		0.254834	0	0.065	0.078	0.0817458	NS	NS
	rs2241145	55522200	intron 5-6	C	0.598108	0.005	0.398	0.45	0.00209054	0.0439014	0.0209054		0.844252	0.007	0.409	0.455	0.00438091	NS	0.0438091
	rs243849	55523705	exon 7	T	0.892349	0.005	0.218	0.177	0.0948116	NS	NS		1	0.007	0.222	0.157	0.0314078	NS	NS
	rs243842	55527422	intron 9-10	C	0.855063	0.004	0.387	0.365	0.057541	NS	NS		1	0.005	0.373	0.389	0.180217	NS	NS
	rs183112	55527682	intron 9-10	A	0.312797	0.007	0.2	0.165	0.0668809	NS	NS		0.127947	0.009	0.2	0.139	0.0162225	NS	NS
	rs1992116	55527891	intron 9-10	A	0.856736	0.004	0.358	0.418	0.00183271	0.0384868	0.0183271		0.475947	0.005	0.363	0.411	0.00415783	NS	0.0415783
	rs11639960	55533270	intron 11-12	G	0.919072	0.013	0.296	0.311	0.388558	NS	NS		0.645331	0.012	0.3	0.304	0.354704	NS	NS
	rs243835	55536622	intron 11-12	T	0.102989	0.004	0.498	0.487	0.123733	NS	NS		0.846867	0.002	0.492	0.479	0.179201	NS	NS
	rs243834	55536687	intron 11-12 (splice site)	G	0.122005	0.009	0.5	0.485	0.0952703	NS	NS		1	0.007	0.494	0.474	0.133935	NS	NS
	rs11541998	55536763	exon 12	G	0.33938	0.02	0.089	0.109	0.282197	NS	NS		0.241012	0.021	0.084	0.105	0.147428	NS	NS
	rs243832	55539191	intron 12-13	G	0.297063	0.029	0.494	0.494	0.098636	NS	NS		0.695876	0.028	0.5	0.489	0.142424	NS	NS
	rs1861320	55541040	downstream	T	0.928478	0.004	0.387	0.398	0.413551	NS	NS		0.545178	0.005	0.39	0.401	0.467274	NS	NS
	rs17302903	55543073	downstream	C	0.928367	0.016	0.388	0.413	0.291307	NS	NS		0.615035	0.019	0.398	0.415	0.387918	NS	NS
MMP-9	rs8113877	44635045	upstream	G	0.783846	0.016	0.359	0.401	0.261154	NS	NS		0.599114	0.021	0.356	0.371	0.375967	NS	NS
	rs3918253	44639511	intron 3-4	C	0.860491	0.002	0.411	0.42	0.792305	NS	NS		0.764434	0.002	0.405	0.399	0.965652	NS	NS
	rs2236416	44640575	intron 6-7	G	0.236621	0.02	0.09	0.114	0.325913	NS	NS		0.403897	0.019	0.081	0.111	0.172151	NS	NS
	rs17577	44643111	exon 12	A	0.18088	0	0.098	0.115	0.515185	NS	NS		0.28389	0	0.088	0.111	0.318123	NS	NS
*According to Ensembl Release 56 – September 2009.
†P for the log-additive genetic model after adjustment for significant covariates.
‡P after Bonferroni correction.
§P after SNPSpD approach.
HWE – Hardy-Weinberg equilibrium, MA – minor allele, MAF – minor allele frequency, NS – non-significant.
