# Supplementary material for: Variants of the Matrix Metalloproteinase-2 but not the Matrix Metalloproteinase-9 genes significantly influence functional outcome after stroke
Source: BMC Med Genet. 2010 Mar 11;11:40. doi: 10.1186/1471-2350-11-40 (PMC2851591; doi:10.1186/1471-2350-11-40)
Supplement: Additional file 2 — Table 5: Association analysis results for MMP-2 and MMP-9 haplotypes and stroke outcome. Association analysis results for MMP-2 and MMP-9 haplotypes and stroke outcome. [file 1471-2350-11-40-S2.XLS]

## Sheet: add_file2
		Table 5 – Association analysis results for MMP-2 and MMP-9 haplotypes and stroke outcome.
Gene		Haplotypes			Whole sample						Ischemic subset
					Haplotype frequency	Good recovery (%)	Poor recovery (%)	c2	P		Haplotype frequency	Good recovery (%)	Poor recovery (%)	c2	P
MMP-2		haplotype block 1:	GGC		0.599	62.2	57.6	2.396	0.1217		0.599	61.5	57.9	1.148	0.2839
		rs11643630-rs243866-rs243865	TGC		0.2	20.6	19.5	0.204	0.6517		0.2	21.5	18.2	1.381	0.24
			TAT		0.2	17.2	22.7	5.15	0.0233		0.198	16.8	23.5	6.125	0.0133
MMP-2		haplotype block 2:	ACGCGCCG		0.366	37.7	35.4	0.624	0.4297		0.366	36.3	37	0.046	0.8301
		rs1477017-rs17301608-rs1132896-rs1053605-rs2241145-rs243849-rs243842-rs183112	GTCCCCTG		0.293	28.1	30.6	0.829	0.3624		0.297	28.4	31.3	0.907	0.341
			ACGCGTTA		0.187	20.1	17.3	1.363	0.243		0.177	19.9	14.9	3.679	0.0551
			ACGTCCTG		0.074	6.2	8.6	2.241	0.1344		0.07	6.3	7.8	0.714	0.3981
			ATGCCCTG		0.021	2.4	1.9	0.368	0.544		0.028	2.9	2.6	0.097	0.7558
			GTGCCCTG		0.017	1.3	2.2	1.444	0.2295		0.016	1.5	1.8	0.156	0.6931
			ACGCGCTG		0.013	0.8	1.9	2.613	0.106		-	-	-	-	-
			ACGCGTTG		0.011	1.8	0.4	4.776	0.0289		0.014	2.1	0.6	3.372	0.0663
			GTGCCCCG		-	-	-	-	-		0.011	0.6	1.6	1.752	0.1856
MMP-2		haplotype block 3:	GATGC		0.471	49.2	45.1	1.815	0.1779		0.464	48.4	44	1.646	0.1995
		rs1992116-rs11639960-rs243835-rs243834-rs11541998	AGCAC		0.191	19.6	18.5	0.181	0.6706		0.196	20.4	18.6	0.469	0.4933
			GACAC		0.132	14	12.3	0.763	0.3825		0.143	14.4	14.2	0.008	0.9305
			AGCAG		0.098	8.9	10.6	0.939	0.3324		0.092	8.4	10.1	0.767	0.3811
			AACAC		0.08	6.9	9.2	2.03	0.1543		0.078	6.9	8.9	1.097	0.295
			AGTGC		0.011	0.5	1.7	3.215	0.073		0.012	0.6	1.9	2.885	0.0894
MMP-2		haplotype block 4:	GG		0.503	50.5	50	0.034	0.8544		0.496	50	49.2	0.048	0.8263
		rs243832-rs1861320	CT		0.392	38.5	39.9	0.215	0.6428		0.395	38.8	40.3	0.196	0.6583
			CG		0.104	10.7	10.1	0.118	0.7308		0.108	11	10.5	0.06	0.8062
MMP-9		haplotype block 1:	TTA		0.582	58.5	57.8	0.056	0.8131		0.595	59	60.2	0.111	0.7385
		rs8113877-rs3918253-rs2236416	GCA		0.28	27.4	28.7	0.232	0.6304		0.271	27.7	26.3	0.196	0.6581
			GCG		0.1	8.7	11.2	1.889	0.1693		0.093	8.1	10.8	1.893	0.1689
			TCA		0.034	4.8	1.9	7.403	0.0065		0.038	4.9	2.4	3.68	0.0551
